# Supplementary material for: Structures of the human glucose-6-phosphate transporter provide insights into its transport cycle and substrate recognition
Source: PLoS Biol. 2026 Mar 30;24(3):e3003731. doi: 10.1371/journal.pbio.3003731 (PMC13046256; doi:10.1371/journal.pbio.3003731)
Supplement: S1 Data — (XLSX) [file pbio.3003731.s011.xlsx]

## Sheet: Fig. 2D
Group	Transport activity relative to WT-G6PT (%)			Mean	Std. Deviation	P value
	Replicate 1	Replicate 2	Replicate 3
NC	27.3463	33.7115	34.0829	31.71	3.787	<0.0001
WT	105.803	100	100.761	102.2	3.154	\
Y25A	34.9458	35.6611	31.6505	34.09	2.139	<0.0001
R28A	31.2641	37.1214	44.0971	37.49	6.425	<0.0001
K29A	41.6208	42.283	41.6312	41.84	0.3793	<0.0001
Y60A	42.4045	47.7695	51.4821	47.22	4.564	<0.0001
K64A	39.764	59.025	44.0283	47.61	10.12	<0.0001
W118A	53.245	56.3027	56.5265	55.36	1.833	<0.0001
W138A	52.1788	52.1186	50.7421	51.68	0.8126	<0.0001
D245A	69.6411	71.9329	70.797	70.79	1.146	<0.0001
H366A	64.4483	65.0695	57.4462	62.32	4.233	<0.0001

## Sheet: S7B Fig.
key residues sorted outward-open							key residues sorted inward-open
md1							md1
Residue	vdW	Ele	Polar	Nonpolar	TOTAL		Residue	vdW	Ele	Polar	Nonpolar	TOTAL
R:A:ARG:28	0.642	-79.433	66.368	-0.094	-12.517		R:A:ARG:28	1.558	-91.017	71.169	-0.132	-18.421
R:A:LYS:64	1.075	-96.282	83.759	-0.163	-11.611		R:A:LYS:240	0.972	-85.848	74.653	-0.069	-10.292
R:A:TYR:60	0.171	-12.188	4.501	-0.072	-7.587		R:A:TYR:25	0.037	-8.813	3.288	-0.082	-5.57
R:A:ILE:346	-0.748	-2.471	1.099	-0.141	-2.261		R:A:LYS:29	0.031	-62.204	58.965	-0.018	-3.226
R:A:TRP:138	-0.997	-2.008	0.924	-0.052	-2.133		R:A:TYR:60	-1.199	-2.863	2.344	-0.196	-1.914
R:A:TRP:118	-2.461	-2.871	3.439	-0.149	-2.042		R:A:ASN:374	-0.558	-2.82	2.349	-0.068	-1.097
R:A:TYR:233	-0.205	-1.349	-0.096	-0.127	-1.776
R:A:SER:142	-0.154	0.147	-1.362	-0.044	-1.412
md2							md2
Residue	vdW	Ele	Polar	Nonpolar	TOTAL		Residue	vdW	Ele	Polar	Nonpolar	TOTAL
R:A:ARG:28	0.702	-81.377	67.148	-0.108	-13.635		R:A:ARG:28	1.898	-94.026	73.669	-0.113	-18.572
R:A:LYS:64	1.103	-95.433	82.915	-0.179	-11.594		R:A:TYR:60	0.415	-13.864	6.081	-0.108	-7.476
R:A:TYR:60	0.231	-12.585	4.851	-0.064	-7.567		R:A:LYS:64	-0.118	-65.3	62.587	-0.161	-2.992
R:A:TRP:118	-2.529	-2.852	3.38	-0.141	-2.142		R:A:TYR:25	-0.252	-4.145	3.34	-0.073	-1.13
R:A:ILE:346	-0.616	-2.485	1.124	-0.126	-2.103
R:A:TRP:138	-1.159	-1.709	0.909	-0.049	-2.008
R:A:TYR:233	-0.338	-1.868	0.492	-0.139	-1.854
R:A:SER:142	-0.101	0.333	-1.474	-0.037	-1.279
md3							md3
Residue	vdW	Ele	Polar	Nonpolar	TOTAL		Residue	vdW	Ele	Polar	Nonpolar	TOTAL
R:A:ARG:28	1.134	-83.948	67.924	-0.094	-14.984		R:A:ARG:28	1.823	-90.429	70.096	-0.157	-18.668
R:A:LYS:64	0.734	-91.632	78.233	-0.162	-12.828		R:A:LYS:29	0.612	-92.948	76.614	-0.035	-15.757
R:A:TYR:60	0.389	-12.601	4.415	-0.081	-7.877		R:A:LYS:240	1.332	-90.48	78.518	-0.174	-10.803
R:A:ILE:346	-0.685	-2.774	1.357	-0.133	-2.236		R:A:TYR:25	0.396	-10.338	3.019	-0.097	-7.02
R:A:TRP:138	-1.11	-1.971	0.966	-0.047	-2.162		R:A:ASN:374	-0.755	-3.448	2.875	-0.085	-1.413
R:A:TYR:233	-0.22	-1.88	0.259	-0.111	-1.951		R:A:GLY:370	-0.466	-0.286	-0.573	-0.07	-1.394
R:A:TRP:118	-2.292	-1.726	2.313	-0.148	-1.854
R:A:SER:142	-0.065	0.459	-1.515	-0.037	-1.159
